# Supplementary material for: Hematological Toxicity in Mice after High Activity Injections of 177Lu-PSMA-617
Source: Pharmaceutics. 2022 Mar 28;14(4):731. doi: 10.3390/pharmaceutics14040731 (PMC9032768; doi:10.3390/pharmaceutics14040731)
Supplement: Supplementary file 1 [file pharmaceutics-14-00731-s001.zip]

Archive with 1 entries (1 files):
- pharmaceutics-1629344-supplementary.pdf
